# Supplementary material for: Long-term weight loss effects of semaglutide in obesity without diabetes in the SELECT trial
Source: Nat Med. 2024 May 13;30(7):2049–57. doi: 10.1038/s41591-024-02996-7 (PMC11271387; doi:10.1038/s41591-024-02996-7)
Supplement: Supplementary file 2 — Supplementary Table 1. Baseline characteristics by BMI class. Data are represented as number and percentage of patients. Renal function categories were based on the eGFR as per Chronic Kidney Disease Epidemiology Collaboration. Albuminuria categories were based on UACR. Smoking was defined as smoking at least one cigarette or equivalent daily. The category ‘Other’ for CV inclusion criteria includes patients where it is unknown if the patient fulfilled only one or several criteria and patients who were randomized in error and did not fulfill any criteria. Supplementary Table 2. SAEs according to baseline BMI category. P value: two-sided P value from Fisher’s exact test for test of no difference. [file 41591_2024_2996_MOESM2_ESM.xlsx]

## Sheet: Supplementary Table 1
Supplementary Table 1. Baseline characteristics by BMI class. Data are represented as number and percentage of patients. Renal function categories were based on the eGFR as per Chronic Kidney Disease Epidemiology Collaboration. Albuminuria categories were based on UACR. Smoking was defined as smoking at least one cigarette or equivalent daily. The category ‘Other’ for CV inclusion criteria includ…
		BMI class
		<30 kg/m2	≥30 to <35 kg/m2	≥35 to <40 kg/m2	≥40 kg/m2
Characteristic		N = 5,024	N = 7,474	N = 3,346	N = 1,760
Age group, years
<55		999 (19.9)	1,706 (22.8)	883 (26.4)	563 (32.0)
≥55 to <65		1,869 (37.2)	2,849 (38.1)	1,308 (39.1)	699 (39.7)
≥65 to <75		1,653 (32.9)	2,322 (31.1)	949 (28.4)	438 (24.9)
≥75 to <85		478 (9.5)	578 (7.7)	203 (6.1)	59 (3.4)
≥85		25 (0.5)	19 (0.3)	3 (<0.1)	1 (<0.1)
Sex
Female		1,047 (20.8)	1,919 (25.7)	1,105 (33.0)	801 (45.5)
Male		3,977 (79.2)	5,555 (74.3)	2,241 (67.0)	959 (54.5)
Region
Asia		911 (18.1)	881 (11.8)	293 (8.8)	116 (6.6)
Europe		1,880 (37.4)	2,954 (39.5)	1,305 (39.0)	553 (31.4)
North America		1,040 (20.7)	1,814 (24.3)	897 (26.8)	650 (36.9)
Other		1,193 (23.7)	1,825 (24.4)	851 (25.4)	441 (25.1)
American Indian or Alaska Native		15 (0.3)	17 (0.2)	8 (0.2)	4 (0.2)
Race
Asian		730 (14.5)	550 (7.4)	128 (3.8)	39 (2.2)
Black or African American		161 (3.2)	232 (3.1)	138 (4.1)	140 (8.0)
Native Hawaiian or Other Pacific Islander		3 (<0.1)	3 (<0.1)	1 (<0.1)	1 (<0.1)
White		3,870 (77.0)	6,430 (86.0)	2,966 (88.6)	1,525 (86.6)
Other		195 (3.9)	180 (2.4)	69 (2.1)	30 (1.7)
Not reported		50 (1.0)	62 (0.8)	36 (1.1)	21 (1.2)
Ethnicity
Hispanic or Latino		629 (12.5)	767 (10.3)	302 (9.0)	124 (7.0)
Not Hispanic or Latino		4345 (86.5)	6643 (88.9)	3008 (89.9)	1615 (91.8)
Not reported		50 (1.0)	64 (0.9)	36 (1.1)	21 (1.2)
Glycemic status
<5.7		1,895 (37.7)	2,522 (33.7)	1,002 (29.9)	486 (27.6)
≥5.7		3,129 (62.3)	4,951 (66.2)	2,342 (70.0)	1,274 (72.4)
Prediabetes		3,019 (60.1)	4,814 (64.4)	2,292 (68.5)	1,237 (70.3)
Normoglycemic		2,005 (39.9)	2,660 (35.6)	1,052 (31.4)	523 (29.7)
Body weight category, kg
<85		2,927 (58.3)	1,563 (20.9)	123 (3.7)	4 (0.2)
≥85 to <95		1,564 (31.1)	2,429 (32.5)	438 (13.1)	37 (2.1)
≥95 to <105		477 (9.5)	2,190 (29.3)	845 (25.3)	181 (10.3)
≥105		56 (1.1)	1,292 (17.3)	1,940 (58.0)	1,538 (87.4)
Smoking status
Current smoker		889 (17.7)	1,245 (16.7)	548 (16.4)	268 (15.2)
Never smoker		1,777 (35.4)	2,480 (33.2)	1,137 (34.0)	726 (41.3)
Previous smoker		2,358 (46.9)	3,749 (50.2)	1,659 (49.6)	766 (43.5)
Renal function, (mL/min/1.73m2)*
Normal	≥90	1,932 (38.5)	2,865 (38.3)	1,381 (41.3)	810 (46.0)
Mild impairment	≥60 to <90	2,498 (49.7)	3,758 (50.3)	1,567 (46.8)	757 (43.0)
	≥75 to <90	1,527 (30.4)	2,277 (30.5)	949 (28.4)	435 (24.7)
	≥60 to <75	971 (19.3)	1,481 (19.8)	618 (18.5)	322 (18.3)
Moderate impairment	≥30 to <60	529 (10.5)	770 (10.3)	351 (10.5)	177 (10.1)
Stage 3a	≥45 to <60	408 (8.1)	605 (8.1)	277 (8.3)	137 (7.8)
Stage 3b	≥30 to <45	121 (2.4)	165 (2.2)	74 (2.2)	40 (2.3)
Severe impairment	≥15 to <30	23 (0.5)	27 (0.4)	14 (0.4)	5 (0.3)
End-stage disease	<15	2 (<0.1)	0	0	0
Albuminuria, mg/g†
Normoalbuminuria	<30	4,299 (85.6)	6,372 (85.3)	2,744 (82.0)	1,433 (81.4)
Microalbuminuria	≥30 to <300	524 (10.4)	783 (10.5)	426 (12.7)	235 (13.4)
	≥30 to <100	376 (7.5)	595 (8.0)	313 (9.4)	164 (9.3)
	≥100 to <300	148 (2.9)	188 (2.5)	113 (3.4)	71 (4.0)
Macroalbuminuria	≥300	83 (1.7)	120 (1.6)	77 (2.3)	45 (2.6)
	≥300 to <1000	59 (1.2)	84 (1.1)	54 (1.6)	31 (1.8)
	≥1000 to <2000	8 (0.2)	24 (0.3)	15 (0.4)	9 (0.5)
	≥2000	16 (0.3)	12 (0.2)	8 (0.2)	5 (0.3)
hsCRP <2.0 mg/dL		3,159 (62.9)	4,196 (56.1)	1,401 (41.9)	483 (27.4)
hsCRP ≥2.0 mg/dL		1,827 (36.4)	3,235 (43.3)	1,916 (57.3)	1,268 (72.0)
Hypercholesterolemia‡
Yes		4,976 (99.0)	7,408 (99.1)	3,306 (98.8)	1,733 (98.5)
No		40 (0.8)	50 (0.7)	27 (0.8)	22 (1.3)
CV inclusion criteria
MI only		3,485 (69.4)	5,169 (69.2)	2,201 (65.8)	1,051 (59.7)
Stroke only		811 (16.1)	1,243 (16.6)	641 (19.2)	439 (24.9)
PAD only		180 (3.6)	311 (4.2)	166 (5.0)	120 (6.8)
MI + stroke		214 (4.3)	282 (3.8)	126 (3.8)	61 (3.5)
MI + PAD		164 (3.3)	234 (3.1)	100 (3.0)	35 (2.0)
Stroke + PAD		43 (0.9)	51 (0.7)	27 (0.8)	9 (0.5)
MI + stroke + PAD		24 (0.5)	31 (0.4)	8 (0.2)	4 (0.2)
Other		103 (2.1)	153 (2.0)	77 (2.3)	41 (2.3)
*Based on the eGFR (mL/min/1.73m2) as per CKD-EPI. †Based on UACR (mg/g). ‡Defined as serum LDL-C ≥1.8 mmol/l (≥70 mg/dL) or treated with lipid-lowering medications. BMI, body mass index; CKD-EPI, Chronic Kidney Disease Epidemiology Collaboration; CV, cardiovascular; eGFR, estimated glomerular filtration rate; hsCRP, high-sensitivity C-reactive protein; LDL-C, low-density lipoprotein cholesterol;…

## Sheet: Supplementary Table 2
Supplementary Table 2. Serious adverse events according to baseline BMI category. P value: two-sided P value from Fisher's exact test for test of no difference.
	Semaglutide 2.4 mg			Placebo			Total
	N (%)	E	R	N (%)	E	R	N (%)	E	R	P value
Number of patients
BMI <30 kg/m2	2555			2469			5024
BMI ≥30 to <35 kg/m2	3693			3781			7474
BMI ≥35 to <40 kg/m2	1687			1659			3346
BMI ≥40 kg/m2	868			892			1760
Observation time (years)
BMI <30 kg/m2	8493			8170			16663
BMI ≥30 to <35 kg/m2	12388			12573			24961
BMI ≥35 to <40 kg/m2	5589			5499			11088
BMI ≥40 kg/m2	2813			2869			5682
Serious adverse events
BMI <30 kg/m2	820 (32.1)	3672	43.23	897 (36.3)	4124	50.48	1,717 (34.2)	7796	46.79	0.002
BMI ≥30 to <35 kg/m2	1,241 (33.6)	5394	43.54	1,346 (35.6)	6244	49.66	2,587 (34.6)	11638	46.62	0.07
BMI ≥35 to <40 kg/m2	577 (34.2)	2854	51.07	607 (36.6)	2900	52.73	1,184 (35.4)	5754	51.89	0.16
BMI ≥40 kg/m2	303 (34.9)	1324	47.06	354 (39.7)	1746	60.85	657 (37.3)	3070	54.03	0.04
Cardiac disorders
BMI <30 kg/m2	287 (11.2)	786	9.25	318 (12.9)	978	11.97	605 (12.0)	1764	10.59	0.08
BMI ≥30 to <35 kg/m2	399 (10.8)	1112	8.98	501 (13.3)	1512	12.03	900 (12.0)	2624	10.51	0.001
BMI ≥35 to <40 kg/m2	220 (13.0)	648	11.59	238 (14.3)	756	13.75	458 (13.7)	1404	12.66	0.29
BMI ≥40 kg/m2	102 (11.8)	282	10.02	127 (14.2)	354	12.34	229 (13.0)	636	11.19	0.14
Infections and Infestations
BMI <30 kg/m2	158 (6.2)	382	4.5	170 (6.9)	434	5.31	328 (6.5)	816	4.9	0.33
BMI ≥30 to <35 kg/m2	255 (6.9)	634	5.12	306 (8.1)	760	6.04	561 (7.5)	1394	5.58	0.05
BMI ≥35 to <40 kg/m2	127 (7.5)	364	6.51	157 (9.5)	390	7.09	284 (8.5)	754	6.8	0.05
BMI ≥40 kg/m2	84 (9.7)	230	8.18	105 (11.8)	290	10.11	189 (10.7)	520	9.15	0.17
Neoplasms: benign, malignant, and unspecified
BMI <30 kg/m2	146 (5.7)	366	4.31	132 (5.3)	314	3.84	278 (5.5)	680	4.08	0.58
BMI ≥30 to <35 kg/m2	159 (4.3)	348	2.81	159 (4.2)	376	2.99	318 (4.3)	724	2.9	0.86
BMI ≥35 to <40 kg/m2	69 (4.1)	176	3.15	72 (4.3)	150	2.73	141 (4.2)	326	2.94	0.73
BMI ≥40 kg/m2	31 (3.6)	66	2.35	39 (4.4)	84	2.93	70 (4.0)	150	2.64	0.4
Surgical and medical procedures
BMI <30 kg/m2	135 (5.3)	316	3.72	145 (5.9)	360	4.41	280 (5.6)	676	4.06	0.39
BMI ≥30 to <35 kg/m2	172 (4.7)	408	3.29	260 (6.9)	642	5.11	432 (5.8)	1050	4.21	<0.001
BMI ≥35 to <40 kg/m2	91 (5.4)	228	4.08	96 (5.8)	252	4.58	187 (5.6)	480	4.33	0.65
BMI ≥40 kg/m2	35 (4.0)	80	2.84	47 (5.3)	98	3.42	82 (4.7)	178	3.13	0.26
Nervous system disorders
BMI <30 kg/m2	123 (4.8)	288	3.39	139 (5.6)	356	4.36	262 (5.2)	644	3.86	0.2
BMI ≥30 to <35 kg/m2	198 (5.4)	482	3.89	208 (5.5)	524	4.17	406 (5.4)	1006	4.03	0.8
BMI ≥35 to <40 kg/m2	83 (4.9)	218	3.9	94 (5.7)	224	4.07	177 (5.3)	442	3.99	0.35
BMI ≥40 kg/m2	40 (4.6)	100	3.55	55 (6.2)	142	4.95	95 (5.4)	242	4.26	0.17
Gastrointestinal disorders
BMI <30 kg/m2	113 (4.4)	300	3.53	89 (3.6)	232	2.84	202 (4.0)	532	3.19	0.15
BMI ≥30 to <35 kg/m2	130 (3.5)	336	2.71	139 (3.7)	330	2.62	269 (3.6)	666	2.67	0.76
BMI ≥35 to <40 kg/m2	66 (3.9)	190	3.4	62 (3.7)	166	3.02	128 (3.8)	356	3.21	0.86
BMI ≥40 kg/m2	33 (3.8)	84	2.99	33 (3.7)	78	2.72	66 (3.8)	162	2.85	1
Hepatobiliary disorders
BMI <30 kg/m2	31 (1.2)	74	0.87	23 (0.9)	56	0.69	54 (1.1)	130	0.78	0.34
BMI ≥30 to <35 kg/m2	46 (1.2)	106	0.86	40 (1.1)	100	0.8	86 (1.2)	206	0.83	45
BMI ≥35 to <40 kg/m2	36 (2.1)	98	1.75	25 (1.5)	70	1.27	61 (1.8)	168	1.52	0.2
BMI ≥40 kg/m2	13 (1.5)	28	1	17 (1.9)	40	1.39	30 (1.7)	68	1.2	0.58
%, percentage of patients in full analysis set; BMI, body mass index; E, number of events; N, number of participants; R, events per 100 years of observation.
